# Supplementary material for: Influence of Electrostatic Field on Optical Rotation of D-Glucose Solution: Experimental Research for Electric Field-Induced Biological Effect
Source: Molecules. 2024 Oct 16;29(20):4898. doi: 10.3390/molecules29204898 (PMC11510495; doi:10.3390/molecules29204898)
Supplement: Supplementary file 1 [file molecules-29-04898-s001.zip]

Archive with 1 entries (1 files):
- molecules-3216898-supplementary.pdf
